# Supplementary material for: Occupational Exposure and Health Impact Assessment of Diisocyanates in Finland
Source: Toxics. 2023 Feb 27;11(3):229. doi: 10.3390/toxics11030229 (PMC10052111; doi:10.3390/toxics11030229)
Supplement: Supplementary file 1 [file toxics-11-00229-s001.zip]

Archive with 1 entries (1 files):
- toxics-2163526-supplementary.pdf
